# Supplementary material for: Activity of vehicles in the bus rapid transit system Metrobús in Mexico City
Source: Sci Rep. 2022 Jan 7;12:98. doi: 10.1038/s41598-021-04037-6 (PMC8742109; doi:10.1038/s41598-021-04037-6)
Supplement: Supplementary file 2 — Supplementary Legends. [file 41598_2021_4037_MOESM2_ESM.txt]

Visualization of vehicles in the BRT system Metrob\'us in Mexico City. Activity from registers on March 2$^\mathrm{nd}$, 2020. Each active vehicle in the system is represented by a point where the colors codified the speeds. The figures were created using python 3.8 and the matplotlib (3.4.3) package (\url{https://matplotlib.org}).
